# Supplementary material for: Clinically Translatable Approaches of Inhibiting TGF-β to Target Cancer Stem Cells in TNBC
Source: Biomedicines. 2021 Oct 4;9(10):1386. doi: 10.3390/biomedicines9101386 (PMC8533357; doi:10.3390/biomedicines9101386)
Supplement: Supplementary file 1 [file biomedicines-09-01386-s001.zip]

Archive with 1 entries (1 files):
- biomedicines-1384457-supplementary.pdf
